# Supplementary material for: Behavioral, Histopathological, and Biochemical Implications of Aloe Emodin in Copper-Aβ-Induced Alzheimer’s Disease-like Model Rats
Source: Curr Issues Mol Biol. 2026 Jan 15;48(1):86. doi: 10.3390/cimb48010086 (PMC12840291; doi:10.3390/cimb48010086)
Supplement: Supplementary file 1 [file cimb-48-00086-s001.zip]

Archive with 1 entries (1 files):
- cimb-4031327-supplementary.pdf
